# Supplementary material for: Transcriptomic Profiling of Electroacupuncture Regulating the Molecular Network in Hippocampus of Rats with Cerebral Ischemia-Reperfusion Injury
Source: Evid Based Complement Alternat Med. 2022 Sep 2;2022:6053106. doi: 10.1155/2022/6053106 (PMC9463016; doi:10.1155/2022/6053106)
Supplement: Supplementary Materials — Table S1: differentially expressed genes of Model/Sham group; Table S2: preliminary enrichment results of Model/Sham group; Table S3: differentially expressed genes of EA/Model group; Table S4: upregulated gene analysis; Table S5: downregulated gene analysis; Table S6: all gene analysis. [file 6053106.f1.zip]

Archive with 6 entries (6 files):
- Table S1 (1).pdf
- Table S2 (1).pdf
- Table S3 (1).pdf
- Table S4 (1).pdf
- Table S5.pdf
- Table S6.pdf
